# Supplementary material for: Analysis of Fecal Microbial Changes in Young Calves Following Bovine Rotavirus Infection
Source: Vet Sci. 2023 Aug 1;10(8):496. doi: 10.3390/vetsci10080496 (PMC10459456; doi:10.3390/vetsci10080496)
Supplement: Supplementary file 1 [file vetsci-10-00496-s001.zip]

Archive with 1 entries (1 files):
- vetsci-2485354-supplementary.pdf
